# Supplementary material for: Early exhumation of the Frontal Cordillera (Southern Central Andes) and implications for Andean mountain-building at ~33.5°S
Source: Sci Rep. 2019 May 28;9:7972. doi: 10.1038/s41598-019-44320-1 (PMC6746751; doi:10.1038/s41598-019-44320-1)
Supplement: Supplementary file 2 — Table S1 [file 41598_2019_44320_MOESM2_ESM.xlsx]

## Sheet: Feuil1
Sample name	Lat (°S)	Lon (°W)	Elevation (m)	AHe	ZHe
CL-10	-33.6036	-69.4394	2095	X	X
CL-7	-33.6214	-69.5724	3693	X	-
CL-8	-33.612	-69.5444	3256	X	X
CHL15-02B	-33.6233	-69.6071	4366	X	X
CHL15-03	-33.6244	-69.5975	4110	X	-
CHL15-07	-33.6165	-69.5505	3671	X	X
Table S1
