# Supplementary material for: Early exhumation of the Frontal Cordillera (Southern Central Andes) and implications for Andean mountain-building at ~33.5°S
Source: Sci Rep. 2019 May 28;9:7972. doi: 10.1038/s41598-019-44320-1 (PMC6746751; doi:10.1038/s41598-019-44320-1)
Supplement: Supplementary file 3 — Table S2 [file 41598_2019_44320_MOESM3_ESM.xlsx]

## Sheet: Ahe Riesner et al
(U-Th)/He apatite dating
Sample name	grain	Lat (°S)	Lon (°W)	Elevation (m)	U (ppm)	1s (ppm)	Th (ppm)	1s (ppm)	He (nmol/g)	Sm (ppm)	mass (mg)	Ft	r (mm)	l (mm)	Raw Age (Ma)	Dim Mass(mg)	Corrected Age (Ma)	1s (Ma)	Sample name	Median age (Ma)	Youngest age (Ma)	Oldest age (Ma)
CL-10		-33.6036	-69.4394	2095															CL-10	7.26479	4.51157	14.4957
	a				14.6206	0.48102	22.4917	0.63999	0.556444	534.493	1.53061	0.666141	40.305	172.81	4.98131	2.261	7.36091	0.590783
	b				12.5676	0.378957	11.6475	0.370468	0.305417	496.466	2.41984	0.702638	46.605	170.29	3.53391	2.979	4.95009	0.438522
	c				8.12561	0.279498	16.5146	0.442697	0.358742	569.332	2.33704	0.709503	48.97	174.8	5.1994	3.376	7.16868	0.576269
	d				6.12619	0.228896	14.4526	0.423174	0.545171	482.987	2.2737	0.710659	49.755	171.64	9.92146	3.422	13.6379	0.857851
CL-7		-33.6214	-69.5724	3693															CL-7	14.3825	12.0444	21.6942
	a				25.7602	0.693303	59.0412	1.05581	2.87793	361.86	1.70697	0.670371	42.62	155.18	13.2024	2.27	19.5801	0.735657
	b				39.4644	0.788605	92.1242	1.26542	4.87941	444.32	2.49025	0.688975	44.445	183.57	14.5477	2.92	21.0225	0.671686
	c				27.2198	0.747987	66.042	1.1863	2.10945	421.471	1.51408	0.629882	36.865	147.41	8.96892	1.613	14.1362	0.598562
	d				24.6421	0.652181	68.3679	1.12772	2.16473	418.793	1.87791	0.667175	40.91	183.92	9.65743	2.479	14.3825	0.54838
	e				29.9086	0.703724	65.2373	1.04222	2.20586	422.594	2.17064	0.707297	51.005	147.2	8.86641	3.084	12.4748	0.430434
CL-8		-33.612	-69.5444	3256															CL-8	12.1105	10.7028	20.2092
	a				32.6261	0.817168	72.5137	1.21749	2.12034	340.253	1.67102	0.678647	45.685	136.56	7.78655	2.295	11.4262	0.435569
	b				52.6117	1.17959	91.2399	1.50348	2.93567	393.252	1.40524	0.648813	38.94	149.43	7.24459	1.825	11.1242	0.421358
	c				32.4973	0.702109	68.9994	1.03398	2.96808	347.236	2.50184	0.728241	53.205	183.61	11.107	4.186	15.1988	0.47876
	d				29.4761	0.676603	80.2982	1.17132	2.1967	358.62	2.35432	0.680772	43.065	185.46	8.28093	2.77	12.1105	0.423234
	e				25.9329	0.681608	74.3763	1.20525	3.11355	365.897	1.8222	0.665852	41.35	169.42	13.0511	2.333	19.4936	0.715684
CHL15-02B		-33.6233	-69.6071	4366															CHL15-02B	15.1655	12.3043	27.5027
	a				29.4084	0.776453	70.2003	1.21057	3.89982	369.22	1.62214	0.677001	43.045	167.29	15.4637	2.496	15.4637	0.838024
	b				44.966	0.896683	117.475	1.55896	10.5889	452.952	2.20878	0.674755	42.325	177.3	26.5942	2.558	26.5942	0.908424
	c				33.258	0.841096	79.1301	1.30982	3.71089	434.323	1.62372	0.68342	44.39	166.16	13.0239	2.637	13.0239	0.719578
	d				33.7781	0.94197	67.8353	1.32177	4.06754	470.843	1.19925	0.683542	46.285	138.34	14.8673	2.387	14.8673	0.961452
CHL15-03		-33.6244	-69.5975	4110															CHL15-03	13.691	10.2202	16.2206
	a				30.3487	0.535573	75.9591	0.941998	2.80391	387.754	4.27048	0.760573	59.26	244.13	10.5928	6.905	10.5928	0.372521
	b				33.5857	0.651936	90.2634	1.16572	3.74047	367.966	3.14421	0.73682	55.02	198.89	12.4472	4.849	12.4472	0.45591
	c				29.8943	0.606377	56.6729	0.840056	3.71803	384.466	3.19353	0.74642	57.88	186.46	15.646	5.031	15.646	0.574529
	d				44.0366	0.704428	104.433	1.24139	5.615	434.265	3.56882	0.747171	59.05	183.85	14.9348	5.163	14.9348	0.454378
CHL15-07		-33.6165	-69.5505	3671															CHL15-07	9.27922	8.09818	15.165
	a				36.9307	0.800495	95.3616	1.34976	4.74549	425.284	2.20287	0.686683	44.345	181.04	14.5726	2.867	14.5726	0.592364
	b				29.2527	0.81578	85.4768	1.4546	2.40052	352.758	1.38473	0.650797	41.7	128.21	8.86928	1.796	8.86928	0.771101
	c				35.4179	0.842662	77.5414	1.24777	2.82716	458.377	1.80486	0.701896	50.045	143.56	9.59253	2.896	9.59253	0.582728
	d				25.7142	0.492073	66.5759	0.861241	2.03251	268.24	4.23953	0.731701	55.02	175.8	8.96592	4.286	8.96592	0.378511
Durango test																				33.1769	30.8965	35.2942
	a				11.8746	0.398118	212.617	2.47215	10.7785	150.667	1.88356	1	1	1	31.8983	1.88356	31.8983	1.00181
	b				10.1235	0.405357	190.909	2.63021	9.8205	170.839	1.20171	1	1	1	32.6577	1.20171	32.6577	1.25988
	c				9.35826	0.341433	197.591	2.38629	10.4245	153.943	1.79097	1	1	1	34.1778	1.79097	34.1778	1.11644
	d				9.35852	0.294099	199.287	2.04924	10.1109	135.571	2.96444	1	1	1	32.9295	2.96444	32.9295	0.941955
	e				11.0837	0.330172	195.823	2.02271	10.4308	145.418	2.97543	1	1	1	33.4243	2.97543	33.4243	0.94628
	f				9.26922	0.295967	200.037	2.08321	10.4586	145.518	2.84017	1	1	1	34.0008	2.84017	34.0008	0.979223
Table S2
