# Supplementary material for: Early exhumation of the Frontal Cordillera (Southern Central Andes) and implications for Andean mountain-building at ~33.5°S
Source: Sci Rep. 2019 May 28;9:7972. doi: 10.1038/s41598-019-44320-1 (PMC6746751; doi:10.1038/s41598-019-44320-1)
Supplement: Supplementary file 4 — Table S3 [file 41598_2019_44320_MOESM4_ESM.xlsx]

## Sheet: ZHe Riesner et al
(U/Th)/He on zircon dating																							(U/Th)/He on zircon dating
Sample Name	Lat (°S)	Lon (°W)	Elevation (m)	length 1 (mm)	width 1 (mm)	length 2 (mm)	width 2 (mm)	2X Term	Np	Dim Mass (mg)	rs (mm)	4He (nmol/g)	1 s (nmol/g)	U (ppm)	1 s (ppm)	Th (ppm)	1 s (ppm)	Sm (ppm)	1 s (ppm)	eU (ppm)	4He (ncc)	1 s (ncc)	Re (%)	U (ng)	1s (ng)	Th (ng)	1s (ng)	Sm (ng)	1s (ng)	Th/U	Raw Age (Ma)	Ft	Corrected Age (Ma)	1s Unc. (Ma)	Full Sample Name	Median (Ma)	Youngest age (Ma)	Oldest age (Ma)
CHL15-02B	-33.6233	-69.6071	4366																																CHL15-02B	233.3	202.16	245.816
CHL15-02B_z01				202.8	76.1	201.4	63.8	Y	2	3.50098	44.5432	559.557	0.759563	587.92	6.75142	353.319	2.01713	0.429718	3.58095	670.95	43.9083	0.0596027	99.6951	2.0583	0.0236366	1.23697	0.00706194	0.00150444	0.0125368	0.600965	152.656	0.746016	203.665	1.50493	CHL15-02B_z01
CHL15-02B_z02				195.9	71.3	194	68	Y	2	3.34772	44.4206	397.888	0.270553	367.803	4.33734	120.354	0.850353	0	0	396.087	29.8553	0.0203008	99.9901	1.2313	0.0145202	0.402913	0.00284674	0	0	0.327225	183.371	0.747658	243.865	1.95075	CHL15-02B_z02
CHL15-02B_z03				174.5	75.5	171.4	78.2	Y	2	3.34119	46.6173	318.583	0.309358	284.461	4.28046	185.31	1.75228	0	0	328.008	23.8581	0.0231672	99.9863	0.950437	0.0143018	0.619155	0.00585471	0	0	0.651443	177.407	0.756546	233.3	2.25823	CHL15-02B_z03
CHL15-07	-33.6165	-69.5505	3671																																CHL15-07	209.148	210.994	213.716
CHL15-07_z01				178.8	78.6	180	77.5	Y	2	3.60765	47.6258	340.101	0.402868	344.088	5.0339	189.18	2.35345	0	0	388.546	27.5007	0.032576	99.9899	1.24135	0.0181605	0.682495	0.0084904	0	0	0.549801	160.12	0.762106	209.148	2.02989	CHL15-07_z01
CHL15-07_z02				161.1	77.1	161.8	66.4	Y	2	2.69785	43.2715	235.244	0.191544	243.724	2.40097	122.411	1.02413	0.652561	5.4649	272.49	14.2248	0.0115824	99.9882	0.657529	0.00647746	0.330247	0.00276294	0.00176051	0.0147435	0.502255	157.95	0.740036	212.355	1.36083	CHL15-07_z02
CHL15-07_z03				225.3	96.3	222.4	80.8	Y	2	5.94544	54.8505	206.691	0.241092	204.297	2.01628	108.371	1.22226	0	0	229.765	27.5434	0.0321275	99.993	1.21464	0.0119877	0.644316	0.00726689	0	0	0.530459	164.495	0.791871	206.912	1.42554	CHL15-07_z03
CL10	-33.6036	-69.4394	2095																																CL10	51.8209	22.0309	117.771
CL10_z01				180.2	59.7	180.2	66.4	Y	2	2.54475	40.2816	32.9578	0.0438328	141.275	2.75998	69.3214	1.86871	1.64779	7.38288	157.566	1.87981	0.00250009	99.9987	0.359509	0.00702346	0.176405	0.00475539	0.00419321	0.0187876	0.490684	38.6683	0.721982	53.4696	0.666663	CL10_z01
CL10_z02				147.2	81.3	146.8	70.2	Y	2	2.55323	43.6572	26.8537	0.0599434	115.771	1.77223	74.5331	1.0873	0	0	133.286	1.53676	0.00343038	100	0.295589	0.0045249	0.1903	0.00277613	0	0	0.6438	37.2449	0.741274	50.1723	0.491656	CL10_z02
CL10_z03				153.7	66.2	156.5	69.8	Y	2	2.35784	41.3808	9.9324	0.0263638	98.5208	1.66295	62.5793	0.768614	14.621	21.8126	113.227	0.524904	0.00139327	100	0.232296	0.00392097	0.147552	0.00181227	0.034474	0.0514306	0.635189	16.2282	0.727922	22.2681	0.237223	CL10_z03
CL10_z04				346	149.2	350.5	148	Y	2	25.5858	91.1343	85.9355	0.308493	141.392	3.33265	63.6635	1.30298	1.39029	0.0471592	156.353	49.2815	0.176912	98	3.61764	0.0852686	1.62888	0.0333379	0.0355717	0.00120661	0.450261	101.059	0.872631	115.645	2.12575	CL10_z04
CL10_z05				243.8	73.6	241	73.8	Y	2	4.88139	48.3792	14.476	0.0712535	68.5963	2.00479	35.7788	0.559107	0.319268	0.16045	77.0044	1.58381	0.00779582	100	0.334846	0.00978617	0.174651	0.00272922	0.0016	0.000783221	0.521585	34.7643	0.765604	45.3527	0.894503	CL10_z05
CL10_z06				199.5	82.6	194.8	83.9	Y	2	4.56458	51.1887	71.824	0.172247	186.991	3.95947	115.258	4.14317	3.27845	0.320757	214.077	7.34823	0.0176224	100	0.853536	0.0180734	0.526104	0.0189119	0.0149648	0.00146412	0.616381	61.8859	0.7773	79.4731	1.15292	CL10_z06
CL8	-33.612	-69.5444	3256																																CL8	174.865	173.849	195.119
CL8_z01				226.4	83.3	221.2	74.6	Y	2	4.94113	50.3448	281.126	0.348556	315.158	5.40322	117.972	0.916271	1.08185	2.62363	342.882	31.1343	0.0386021	99.9963	1.55724	0.026698	0.582917	0.00452742	0.00534555	0.0129637	0.374327	150.111	0.775358	192.82	2.29982	CL8_z01
CL8_z02				226.7	105.9	221	89.6	Y	2	6.97965	59.1387	318.611	0.302396	388.352	3.57296	162.608	0.969665	2.77458	3.92053	426.565	49.8432	0.0473066	99.9888	2.71056	0.024938	1.13495	0.00676792	0.0193656	0.0273639	0.418712	136.907	0.807015	169.128	1.12021	CL8_z02
CL8_z03				186.9	67.8	190.8	72.1	Y	2	3.23175	44.2726	249.107	0.157157	311.802	2.78177	158.507	0.837828	0	0	349.051	18.0441	0.0113837	99.9932	1.00767	0.00898998	0.512254	0.00270765	0	0	0.508357	130.885	0.7454	174.865	1.01576	CL8_z03
Fish Canyon Tuff zircons run in conjunction with these samples yield a date of 27.7 ± 0.5 Ma (n=5)
Table S3
